# Supplementary material for: GROP: A genomic information repository for oilplants
Source: Front Plant Sci. 2022 Oct 6;13:1023938. doi: 10.3389/fpls.2022.1023938 (PMC9583018; doi:10.3389/fpls.2022.1023938)
Supplement: Supplementary file 1 [file DataSheet_1.xlsx]

## Sheet: Sheet1
Table S1. Genome assembly data sources used in GROP
Common name	Latin name	PRJNA	doi
Ricinus communis	Castor bean	PRJNA589181	10.1038/nbt.1674
Chinese Hickory	Carya cathayensis	PRJNA435846	10.1093/gigascience/giz03
Coconut	Cocos nucifera	PRJNA374600	10.1093/gigascience/gix095
Jatropha	Jatropha curcas	PRJNA470761	10.3390/genes10010069
Jatropha	Jatropha curcas	PRJNA415534	10.1093/gigascience/giaa0
Jojoba	Simmondsia chinensis	GWHAASQ00000000	10.1126/sciadv.aay3240
Maize	Zea mays	PRJNA10769	10.1038/nature2297
Oil Palm	Elaeis guineensis	PRJNA183707	10.1038/nature12309
Peanut	Arachis hypogaea	PRJNA480120	0.1038/s41588-019-0402-2
Peanut	Arachis hypogaea	PRJNA419393	10.1038/s41588-019-0405-z
Pecan	Carya illinoinensis	PRJNA435846	10.1093/gigascience/giz03
Rape Seed	Brassica napus	PRJNA640262	10.1111/pbi.13493
Sesame	Sesamum indicum	APMJ00000000	10.1186/gb-2014-15-2-r39
Soybean	Glycine max	CRA001810	10.1007/s11427-019-9822-2
Sunflower	Helianthus annuus	MNCJ00000000	10.1038/nature2238
Tung Oil Tree	Vernicia fordii	PRJNA503685, PRJNA445350, and PRJNA483508	10.1016/j.gpb.2019.03.006
Walnut	Juglans regia	PRJNA291087	10.1111/tpj.13207
Walnut	Juglans regia	PRJCA002070	10.1111/pbi.13350
Walnut	Juglans regia	PRJNA445704	10.1534/g3.118.200030
Walnut	Juglans regia	PRJNA291087	10.1093/gigascience/giaa050
Wild Olive	Olea europaea	PRJNA350614	10.1073/pnas.1708621114
Yellow Horn	Xanthoceras sorbifolium	PRJNA483857	10.1093/gigascience/giz07

## Sheet: Sheet2
Table S2. 46 transcriptomes data source used in GROP
SRA ID
PRJDB4141
PRJEB17971
PRJEB32214
PRJNA177505
PRJNA187138
PRJNA187138
PRJNA206066
PRJNA222423
PRJNA232394
PRJNA232394
PRJNA232661
PRJNA235909
PRJNA244711
PRJNA254929
PRJNA254929
PRJNA260255
PRJNA260255
PRJNA260808
PRJNA262958
PRJNA262958
PRJNA263523
PRJNA265009
PRJNA265009
PRJNA272494
PRJNA281267
PRJNA281267
PRJNA281436
PRJNA319865
PRJNA319865
PRJNA350607
PRJNA350607
PRJNA360120
PRJNA375889
PRJNA399175
PRJNA399175
PRJNA411951
PRJNA415534
PRJNA415534
PRJNA429992
PRJNA429992
PRJNA431042
PRJNA474663
PRJNA544637
PRJNA564207
PRJNA564207
